# Supplementary material for: Maintenance of proteostasis by Drosophila Rer1 is essential for competitive cell survival and Myc-driven overgrowth
Source: PLoS Genet. 2024 Feb 26;20(2):e1011171. doi: 10.1371/journal.pgen.1011171 (PMC10919865; doi:10.1371/journal.pgen.1011171)
Supplement: S1 Data — (XLSX) [file pgen.1011171.s013.xlsx]

## Sheet: Fig 1
Fig 1. rer1–/– clones show reduced growth and cell death at the clone boundary.
Fig 1E	rer1-/- / Twin spot (area)
	72 Hrs	96 Hrs	120 Hrs
	0.295362	0.163239	0.0666378
	0.521543	0.172253	0.038067
	0.37495	0.156252	0.0774898
	0.431001	0.181074	0.0541289
	0.440357	0.154988	0.0626798
	0.357523	0.0833961	0.0947639
	0.192308	0.185328	0.0664499
	0.221592	0.249967	0.0559815
	0.520656	0.176953	0.0636755
	0.333354	0.170365	0.0493161
		0.13044	0.0893142
		0.149775
	**** p value	<0.0001
	** p value	0.0036
Fig 1J	rer1-/- / Twin spot (area)
	rer+/+	rer1-/-	GFP-rer1, rer1-/-
	0.995362	0.163239	0.866638
	0.921543	0.172253	0.87749
	0.87495	0.156252	0.754129
	0.931001	0.181074	0.86268
	0.840357	0.154988	0.794764
	0.889008	0.0833961	0.96645
	0.912308	0.185328
	0.921592	0.249967
	0.820656	0.176953
	0.933354	0.170365
		0.13044
		0.149775
	**** p value	<0.0001
	(ns) p value	0.1066
Fig 1K	DCP1 in rer1-/- clone center & border
	Clone Centre	Clone Border
	0.0021723	0.0123099
	0.00467	0.01711
	0.002358	0.017689
	0	0.00530035
	0.00199203	0.00796813
	0.00045147	0.0013544
	0	0.00946372
	0.00164745	0.00329489
	0	0.00638298
	0	0.00630915
	0	0.00699301
	0	0.00288184
	0	0.00544465
	0	0.00847458
	0.00315457	0.00946372
	0	0.0189873
	0.00248756	0.00995025
	0	0.0028436
	0	0.00431965
	0.00203666	0.00610998
	0.00171969	0
	0	0.00852273
	0	0.00240964
	**** p value	<0.0001

## Sheet: Fig 2
Fig 2. rer1–/– cells are eliminated through cell-competition.
Fig 2E	Area of rpS3+/- & rer1-/- clones
	RpS3+/- vs WT	RpS3+/- vs rer1-/-
	4.97426	22.7649
	1.94909	18.1686
	8.21576	16.9904
	7.9987	18.5898
		17.4107
		23.5851
		33.2004
	*** p value	0.0002
Fig 2F	DCP1 in rpS3+/- & rer1-/- clones
	RpS3+/-	rer1-/-
	0.0028972	0.0001969
	0.00341	0.00024
	0.006045	0.000261
	0.00250402	0.00017557
	0.00682245	0.00013892
	0.0046729	0.00018177
	0.00152492	0.00013163
	0.00505646	0.00023174
	0.00502283	0.00016182
	0.00492611	0.00010521
	0.0107527	0.00023474
	0.00370755	0.00022343
	*** p value	0.0005

## Sheet: Fig 3
Fig 3. Loss of rer1 creates proteotoxic stress in the wing epithelial cells.
Fig 3C	Plot-profile of p-eIF2a in rer1 -/- clone				Fig 3F	Plot-profile of p-eIF2a in rescued rer1 -/- clone
	Gray value in rer1-/- clones					Gray value in rescued rer1-/- clones
	0.271755					0.492606
	0.506456					1.0583
	0.568213					0.967958
	0.481754					1.03058
	0.92644					0.824887
	1.06232					0.953612
	0.592915					1.28066
	0.592915					1.34967
	0.555861					0.982109
	0.741144					1.1876
	0.444686					1.06838
	0.951143					0.867924
	0.691739					0.992772
	0.839968					1.15833
	1.28465					1.2068
	0.938791					0.899718
	0.889386					1.09474
	0.975845					1.02592
	0.889386					0.757229
	0.679388					1.04318
	1.11172					0.885566
	1.07467					0.978814
	0.679388					0.961754
	1.4576					1.18063
	1.08702					1.01545
	1.30937					1.00964
	1.35878					0.771962
	1.70465					0.855517
	1.84053					0.871414
	0.901737					0.866955
	1.08702					0.714772
	1.70465					0.777778
	1.21055					0.794063
	1.35878					0.774095
	2.19874					1.09494
	2.03816					1.23588
	1.06232					1.00731
	1.65523					1.26689
	1.28465					1.07342
	1.11172					0.972416
	1.2476					0.865404
	1.75406					0.954969
	1.08702					1.055
	0.444686					0.877036
	1.08702					1.17287
	0.70409					1.16609
	1.09937					1.35646
	0.741144					0.999363
	0.358227					0.901463
	0.753509					0.800266
	1.07467					1.11142
	0.654685					1.09746
	0.76586					0.939072
	0.778211					0.971641
	1.0129					1.05791
	0.815265					0.867924
	0.92644					1.05423
	0.901737					1.055
	0.951143					1.18857
	0.778211					0.881495
	0.802914					0.689183
	0.76586					1.07846
	1.4823					1.10405
	0.741144					0.848538
	1.02526					1.14088
	1.17349					1.28706
	0.951143					1.12596

## Sheet: Fig 4
Fig 4. PERK-mediated phosphorylation of eIF2α causes elimination of rer1 mutant cells.
Fig 4E	p-eIF2a in WT, rer1-/-, PERK-Ri, GCN2-Ri MARCM clones
	Control	rer1-/-	rer1-/- +PERK-RI	rer1-/- +GCN2-RI
	101.982	184.174	60.9004	151.151
	79.3847	177.104	46.8154	119.511
	112.247	151.429	49.0944	189.387
	100.839	132.997	54.649	199.646
	104.368	157.348	83.6164	152.851
	70.033	175.2	54.0089	154.245
	98.2379	207.251	66.1504	155.846
	93.8062	148.148	63.7518	178.208
	100.435	171.553	52.8658	190.38
	101.625		52.0792	227.961
	99.8877		74.2757
	101.842
	90.0502
	102.55
	98.9294
	99.7208
	118.031
	**** p value	<0.0001
Fig 4F	Area in WT, rer1-/-, PERK-Ri, GCN2-Ri MARCM clones
	Control	rer1-/-	rer1-/- +PERK-RI	rer1-/- +GCN2-RI
	20.68	1.97138	18.1795	4.87686
	18.9668	10.864	27.9339	5.89672
	26.103	3.8048	19.6092	0.697536
	23.0637	9.80399	11.9692	4.98067
	29.4547	8.1257	22.5386	5.18649
	6.30171	3.46251	15.1629	5.25011
	21.318	4.89477	27.1124	3.95236
	23.9865	0.439541	19.8473	4.32706
	30.8723	0	22.1607	1.94322
	19.4405	0	17.2632	2.70946
	25.783	0	17.72	0
	16.199	18.7664	33.2568	0
	20.8961	6.85995	22.5608	0
	29.8957	4.96533	15.3015	4.16654
	16.1106	6.98501	36.3336	1.43722
	23.7476	9.46326	17.3049	7.1396
	9.96012	8.16775	23.4358	0
	17.2285	2.33205	30.6023	2.40804
	27.5014	0.439791	34.36	0
	36.7664	0	13.1221	2.94721
	21.9046	0	16.8761	0.950966
	21.9097	0	31.0018	1.06352
	14.5057	0	22.6407	1.53231
	20.5171	0	35.905	2.13565
	3.20105	0	24.7168	1.09064
	14.6971		9.73488	1.46464
	22.982		25.3235	2.05426
	19.4201			7.20562
	17.0804			10.6244
	**** p value	<0.0001
Fig 4K	DCP1 in WT, rer1-/-, PERK-Ri, GCN2-Ri MARCM clones
	Control	rer1-/-	rer1-/- +PERK-RI	rer1-/- +GCN2-RI
	0.000939688	0.00253036	0	0.00208333
	0.00110455	0.00365408	0	0.00498339
	0.000670731	0.00618557	0.000315011	0.00887574
	0.000694444	0.00285714	0	0.00248447
	0.000358038	0.012605	0.000545442	0.00428571
	0.000467946	0.0111111	0	0.0031881
	0	0.0037594	0	0.0013369
	0	0.00482315	0.000440806	0.0056899
	0.0011592	0.0017094	0
	0	0.00253807	0
	0	0.00307692	0.000814332
	0	0.00657895	0.011976
	0	0.00724638	0.000947867
		0.0023068	0.00088308
		0.00303951	0.000874508
		0.004914	0.000507872
		0.0024855	0.000322373
		0.00638978	0.00108853
		0.00314465	0.00113572
		0.00612245	0.00139431
		0.00291971	0.000692361
		0.00526316	0
			0.000947867
			0
			0.000485201
			0
			0.000467727
			0.00165017
	**** p value	<0.0001
	** p value	0.0029	between WT& rer1-/- +GCN2-RI
	** p value	0.0041	between rer1-/- +PERK-RI & rer1-/- +GCN2-RI

## Sheet: Fig 5
Fig 5. Dephosphorylation of p-eIF2α rescues growth of rer1 mutant cells.
Fig 5C	p-eIF2a in WT, rer1-/-, GADD34 MARCM
	Control	rer1-/-	rer1-/- + GADD34-OE
	101.982	184.174	55.9827
	79.3847	177.104	56.2267
	112.247	151.429	60.1708
	100.839	132.997	67.791
	104.368	157.348	65.0657
	70.033	175.2	67.9709
	98.2379	207.251	64.2698
	93.8062	148.148	46.0237
	100.435	171.553	43.345
	101.625		50.6491
	99.8877		62.1715
	101.842		60.3918
	90.0502		58.7773
	102.55
	98.9294
	99.7208
	118.031
	**** p value	<0.0001
Fig 5F	Area in WT, rer1-/-, GADD34 MARCM
	Control	rer1-/-	rer1-/- + GADD34-OE
	20.68	1.97138	29.4592
	18.9668	10.864	23.3585
	26.103	3.8048	27.8948
	23.0637	9.80399	21.4137
	29.4547	8.1257	16.9817
	6.30171	3.46251	7.56563
	21.318	4.89477	30.3899
	23.9865	0.439541	20.9019
	30.8723	0	17.3731
	19.4405	0	17.7682
	25.783	0	15.6061
	16.199	18.7664	26.0219
	20.8961	6.85995	17.5634
	29.8957	4.96533	24.5561
	16.1106	6.98501	16.054
	23.7476	9.46326	11.8496
	9.96012	8.16775	7.26649
	17.2285	2.33205	15.1569
	27.5014	0.439791	18.1958
	36.7664	0	8.34742
	21.9046	0	32.5414
	21.9097	0	20.9356
	14.5057	0	6.20864
	20.5171	0	13.6188
	3.20105	0	16.5947
	14.6971		26.0502
	22.982		17.8768
	19.4201		24.4719
	17.0804		27.3186
			16.3482
			10.2276
			21.656
	**** p value	<0.0001
Fig 5G	DCP-1 in WT, rer1-/-, GADD34 MARCM
	Control	rer1-/-	rer1-/- + GADD34-OE
	0.000939688	0.00253036	0.00160698
	0.00110455	0.00365408	0.00127429
	0.000670731	0.00618557	0.00244101
	0.000694444	0.00285714	0.00121359
	0.000358038	0.012605	0
	0.000467946	0.0111111	0.000620617
	0	0.0037594	0.000864055
	0	0.00482315	0.000643294
	0.0011592	0.0017094	0.000749251
	0	0.00253807	0.00127986
	0	0.00307692	0.000812348
	0	0.00657895	0
	0	0.00724638	0.000930233
		0.0023068	0.00148883
		0.00303951	0.00107181
		0.004914	0
		0.0024855	0.000202347
		0.00638978	0
		0.00314465	0.000660939
		0.00612245	0.000576203
		0.00291971	0
		0.00526316	7.52445e-05
			0
			0
			0.000319591
			0.000449843
			0
			0
			0.000507099
			0
			0.000990654
			0.000708123
			0
			0
			0.000935022
			0
			0
			0.000630214
			0
			0
			0.000580383
			0.000785546
			0
			0
			0.000694402
			0.00183736
			0
			0
			0.00042653
			0
			0.000483345
			0.000392671
			0.000408508
			0.000872036
			0.0003761
			0.00139535
	**** p value	<0.0001

## Sheet: Fig 6
Fig 6. JNK activity restricts the growth of rer1–/– clones independently of cell death
Fig 6C	Plot-profile of TRE-Ds-Red			Fig 6G	Area of WT, rer1-/-, Bsk-DN MARCM
	Gray value in rer1-/- clones				Control	rer1-/-	rer1-/- + Bsk-DN
	0				13.8439	4.17288	13.4542
	0.0297302				20.2469	2.8972	3.99639
	0.0728682				16.401	0.340743	14.8674
	0.0227349				11.7604	2.93536	18.2303
	0				32.3642	0	17.1663
	0.105734				29.6426	3.84593	12.8177
	0.0583549				9.13096	2.88745	13.9295
	0.0465553				22.2716	3.21612	18.0732
	0.0810496				25.665	2.85764	9.27364
	0.06927				16.1676	2.34791	15.5998
	0.151445				28.3936	1.56481	16.2538
	0.0485453				18.6996	2.83005	14.199
	0.661844				23.5031	2.50584	16.7898
	0.435983				21.1088	0	21.1457
	0.444707				17.915	7.1829	28.3718
	0.321344					0	13.7747
	0.109895						20.6235
	0.14841						29.41
	0.249843						14.191
	0.230545						10.7274
	0.472467						17.8141
	0.143163						13.1953
	0.196091						24.5807
	0.165798						22.1593
	0.121996						11.5288
	0.252757
	0.377126				**** p value	<0.0001
	0.291332
	0.139827
	0.411962			Fig 6H	DCP-1 in WT, rer1-/-, Bsk-DN MARCM
	0.328922				Control	rer1-/-	rer1-/- + Bsk-DN
	0.316318				0.000939688	0.00253036	0.0023279
	0.381628				0.00110455	0.00365408	0.00842697
	0.388161				0.000670731	0.00618557	0
	0.129937				0.000694444	0.00285714	0
	0.0169858				0.000358038	0.012605	0.00268817
	0.103945				0.000467946	0.0111111	0.0105263
	0.378171				0	0.0037594	0.00207254
	0.214745				0	0.00482315	0.00268528
	0.187367				0.0011592	0.0017094	0.00125
	0.451703				0	0.00253807	0.0166667
	0.46907				0	0.00307692	0.00285714
	0.459723				0	0.00657895	0.0113207
	0.142942				0	0.00724638	0.00860215
	0.0879444					0.00230681	0.0218579
	0.363839					0.00303951	0.00156495
	0.288116					0.004914	0.00490196
	0.311333					0.0024855	0
	0.25728					0.00638978	0.00049213
	0.567106					0.00314465	0
	0.311373					0.00612245	0.00287687
	0.244757					0.00291971	0.00215054
	0.154099					0.00526316	0.00402145
	0.746593						0.00159915
	0.645924						0.0023175
	0.570422						0.00326721
	0.341707						0.00109709
	0.229259						0.00053792
	0.345426						0.00277008
	0.538903						0.00313725
	0.465573						0.0117371
	0.328661						0
	0.491343						0.0037037
	0.697846						0
	0.258647						0.00583658
	0.386493						0
	0.394775						0.00510204
	0.740361						0
	0.537556
	0.515183				** p value	0.0058
	0.912069				* p value	0.0154
	0.791982
	0.629561
	0.658729
	0.188653
	0.430596
	0.448627
	0.836768
	0.416605
	0.57185
	0.513957
	0.271814
	0.449974
	0.250526
	0.537577
	0.673664
	0.361828
	0.570804
	0.802736
	0.517575
	0.337264
	0.331877
	0.276397
	0.52642
	0.738914
	0.412484
	0.691776
	0.286809
	0.665262
	0.633421
	1.57126
	1.43459
	2.16942
	1.95797
	1.35014
	1.38327
	1.98212
	2.34131
	1.53918
	1.69935
	1.50868
	2.24432
	2.92086
	2.66475
	2.22352
	2.03486
	2.29393
	3.05417
	2.82701
	3.70392
	2.41171
	2.64219
	2.76873
	2.89077
	2.87855
	2.22231
	2.56181
	1.8572
	2.81392
	2.25138
	2.68119
	2.46861
	3.44073
	3.7758
	2.45573
	2.20064
	2.12763
	1.31308
	2.34792
	1.54157
	1.65046
	1.97068
	1.82018
	1.6981
	2.06491
	2.14003
	1.49548
	1.36353
	2.01122
	1.80981
	2.45408
	1.50625
	1.58218
	1.31677
	0.98164
	1.02084
	1.45925
	1.31567
	1.41738
	0.881052
	1.21341
	0.772986
	1.42944
	1.27536
	2.38029
	1.57496
	2.00161
	2.122
	1.86631
	1.77356
	1.50084
	2.12506
	0.866599
	1.29348
	0.728843
	1.31109
	1.63448
	1.47552
	1.47401
	1.38415
	0.95386
	0.906079
	1.22746
	1.41664
	0.841492
	0.853413
	0.933698
	0.657864
	0.928231
	1.5086
	1.44
	1.90197
	1.30542
	1.02508
	0.946242
	0.942523
	1.70691
	2.06491
	2.16659
	2.63586
	1.93484
	1.6263
	1.67338
	2.04182
	1.15047
	1.68254
	1.92485
	1.70514
	0.955287
	0.799781
	1.61828
	1.99406
	1.54364
	1.02787
	1.05352
	0.98944
	0.872127
	1.87588
	1.6932
	2.01872
	2.22319
	1.82858
	1.437
	1.65267
	1.23154
	1.3538
	1.5191
	1.83453
	1.24246
	1.34246
	0.987269
	1.00954
	1.56324
	1.44577
	0.960132
	1.94111
	1.56668
	1.4763
	1.72524
	0.986183
	1.45556
	1.60511
	1.9311
	2.44869
	2.93551
	4.05513
	4.11477
	4.282
	3.90308
	3.17257
	4.10078
	3.67473
	3.15872
	3.24435
	2.90864
	2.3832
	2.3354
	1.68809
	2.78743
	1.36385
	1.88161
	1.47477
	0.851865
	1.52173
	1.4285
	1.21538
	1.22368
	0.781569
	1.16748
	0.820124
	0.44923
	1.2784
	1.0488
	1.16434
	0.651914
	0.484006
	0.737346
	0.369648
	0.105553
	0.518018
	0.543929
	0.503464
	0.611148
	0.482478
	0.440104
	0.266969
	0.28104
	0.527847
	0.343536
	0.636336
	0.349908
	0.625601
	0.256536
	0.236073
	0.136429
	0.235249
	0.436968
	0.50857
	0.12461
	0.170924
	0.0808486
	0.218886
	0.60355
	0.335415
	0.0756824
	0.226505
	0.297745
	0.310027
	0.220273
	0.497393
	0.486378
	0.231349
	0.397408
	0.118077
	0.0953016
	0.21171
	0.536511
	0.475744
	0.281945
	0.252677
	0.204654
	0.093794
	0.525214
	0.440747
	0.105192
	0.115182
	0.181437
	0.230042
	0.0472186
	0.0748382
	0.100749
	0.313946
	0.081532
	0.582463
	0.137716
	0.2493
	0.0559628
	0.0217901
	0.194664
	0.202081
	0.222625
	0.1543
	0.290387
	0.268135
	0.142942
	0.0616314
	0.155888
	0.251109
	0.168733
	0.11074
	0.155566
	0.235792
	0.236093
	0.234023
	0.287754
	0.159426
	0.219931
	0.224695
	0.763237
	0.517857
	0.233842
	0.774856
	0.918964
	0.0650889
	0.0937538
	0.242727
	0.59762
	0.501193
	0.269522
	0.135203
	0.148229
	0.230304
	0.300539
	0.310409
	0.442818
	0.262989
	0.19792
	0.149958
	0.0653301
	0.251591
	0.227711
	0.350551
	0.230927
	0.235168
	0.793811
	0.869655

## Sheet: Fig 7
Fig 7. Myc-overexpression increases Rer1 levels to maintain proteostasis.
Fig 7C	Plot-profile of GFP-Rer1 upon hh>Myc					Fig 7H	Proteostate quantification
	Gray valueof GFP-Rer1						hh>	hh> rer1-Ri	hh> Myc-OE	hh> rer1-Ri, Myc-OE
	0.920524						1.11111	33.375	36.6923	46.6667
	0.926682						1.14286	39.6	41.5	66.25
	0.905036						1.4	30	50.8	55.2
	0.910055						1.33333	27.3333	55.7143	100
	0.905319								76.6667	62.8
	0.901618								32.5	87.5
	0.898459									55.7143
	0.922033									103.667
	0.922014									74.4
	0.922415
	0.925056						*** p value	0.0008
	0.902117						** p value	0.0024
	0.898699						* p value	0.0499	(between hh> & hh> rer1-Ri)
	0.905263						* p value	0.0483	(between hh> Myc-OE& hh> rer1-Ri, Myc-OE)
	0.907413
	0.909482
	0.909457
	0.925211
	0.910381
	0.909156
	0.904944
	0.895638
	0.904512
	0.912352
	0.897215
	0.879743
	0.894849
	0.89868
	0.896414
	0.915018
	0.908269
	0.903527
	0.906822
	0.890828
	0.900749
	0.88579
	0.903373
	0.901297
	0.928315
	0.913349
	0.893439
	0.913787
	0.937305
	0.911521
	0.910271
	0.909796
	0.913639
	0.912494
	0.910387
	0.931319
	0.913966
	0.911188
	0.934584
	0.918535
	0.909143
	0.910689
	0.914551
	0.904248
	0.903945
	0.889418
	0.903016
	0.911841
	0.907006
	0.913097
	0.917919
	0.925451
	0.910406
	0.936277
	0.915
	0.922334
	0.923215
	0.91516
	0.925715
	0.917685
	0.91617
	0.901642
	0.902954
	0.916872
	0.910344
	0.915037
	0.91149
	0.915419
	0.909882
	0.915086
	0.91596
	0.923492
	0.916545
	0.917987
	0.922341
	0.905066
	0.918399
	0.897892
	0.918843
	0.914939
	0.909513
	0.901334
	0.916533
	0.90232
	0.908355
	0.907641
	0.910757
	0.908614
	0.919003
	0.916503
	0.898699
	0.915437
	0.91452
	0.900035
	0.916866
	0.910991
	0.921423
	0.92162
	0.922107
	0.928191
	0.903484
	0.914735
	0.896069
	0.91035
	0.91197
	0.916034
	0.93491
	0.921627
	0.900516
	0.923566
	0.919188
	0.920721
	0.932785
	0.916453
	0.918442
	0.929515
	0.91306
	0.929164
	0.917993
	0.914316
	0.911028
	0.90713
	0.92239
	0.93135
	0.935563
	0.926787
	0.915788
	0.911502
	0.914206
	0.90636
	0.915954
	0.914636
	0.920844
	0.924527
	0.924348
	0.918301
	0.912087
	0.924385
	0.913085
	0.927175
	0.908595
	0.921743
	0.924151
	0.910024
	0.937595
	0.940261
	0.916521
	0.926233
	0.930765
	0.936524
	0.92162
	0.938574
	0.91088
	0.932637
	0.925709
	0.925907
	0.916749
	0.934799
	0.915875
	0.911988
	0.918215
	0.919459
	0.914976
	0.913762
	0.901341
	0.918061
	0.905282
	0.91173
	0.913836
	0.905054
	0.894
	0.906175
	0.894203
	0.897701
	0.88435
	0.887306
	0.895749
	0.896857
	0.903718
	0.896106
	0.894511
	0.885649
	0.867156
	0.891777
	0.87885
	0.872064
	0.888623
	0.890545
	0.886062
	0.884319
	0.892571
	0.886844
	0.897523
	0.884707
	0.878579
	0.892922
	0.90264
	0.924583
	0.898594
	0.899709
	0.921817
	0.909562
	0.909587
	0.912808
	0.92808
	0.911767
	0.928887
	0.918085
	0.921983
	0.923966
	0.930568
	0.936031
	0.922175
	0.953397
	0.91524
	0.912081
	0.914384
	0.888309
	0.926584
	0.894807
	0.892473
	0.887712
	0.883438
	0.911366
	0.892263
	0.894936
	0.883401
	0.884608
	0.907936
	0.903798
	0.893138
	0.903638
	0.889695
	0.883032
	0.881757
	0.892873
	0.887805
	0.888223
	0.906317
	0.884184
	0.88847
	0.907936
	0.8957
	0.900084
	0.903478
	0.896044
	0.891641
	0.891087
	0.900879
	0.871478
	0.886123
	0.879848
	0.875777
	0.865776
	0.873412
	0.892947
	0.892892
	0.884799
	0.899462
	0.879479
	0.898145
	0.882687
	0.88031
	0.858361
	0.864083
	0.873135
	0.87332
	0.871177
	0.868862
	0.879232
	0.878296
	0.880304
	0.871892
	0.88579
	0.915117
	0.880999
	0.883438
	0.901685
	0.917814
	0.900343
	0.897479
	0.908731
	0.900725
	0.889572
	0.881935
	0.880956
	0.870697
	0.868092
	0.870616
	0.869465
	0.891432
	0.878475
	0.876713
	0.895952
	0.872606
	0.88337
	0.898071
	0.893489
	0.896673
	0.903564
	0.883888
	0.896771
	0.906268
	0.890323
	0.896038
	0.900897
	0.920481
	0.90745
	0.892325
	0.912438
	0.908891
	0.909538
	0.910726
	0.901482
	0.913602
	0.915875
	0.892639
	0.894875
	0.893162
	0.904907
	0.884516
	0.887755
	0.886314
	0.889966
	0.899635
	0.874607
	0.891826
	0.886031
	0.886141
	0.879756
	0.872483
	0.887915
	0.887638
	0.898736
	0.886326
	0.889578
	0.90208
	0.873881
	0.874589
	0.871399
	0.894628
	0.900608
	0.883081
	0.892368
	0.882699
	0.866386
	0.87521
	0.87441
	0.904617
	0.876966
	0.881935
	0.883796
	0.900638
	0.905042
	0.906101
	0.897239
	0.91181
	0.89294
	0.906058
	0.895287
	0.898834
	0.909008
	0.926103
	0.894228
	0.90514
	0.897744
	0.913663
	0.8957
	0.912598
	0.906834
	0.908675
	0.900176
	0.886228
	0.89982
	0.909722
	0.903293
	0.91306
	0.89594
	0.89937
	0.912814
	0.920062
	0.917217
	0.923776
	0.892214
	0.908133
	0.892399
	0.903557
	0.888605
	0.889941
	0.889245
	0.880045
	0.885353
	0.886801
	0.867131
	0.875439
	0.851433
	0.860634
	0.860061
	0.857265
	0.877193
	0.865474
	0.873991
	0.863627
	0.885076
	0.89105
	0.882742
	0.879084
	0.895053
	0.895429
	0.87728
	0.898403
	0.916416
	0.899234
	0.900263
	0.889474
	0.89012
	0.88996
	0.890157
	0.896026
	0.899899
	0.919563
	0.889104
	0.907659
	0.914606
	0.907093
	0.906816
	0.890434
	0.910511
	0.902258
	0.891937
	0.89129
	0.914224
	0.908755
	0.899093
	0.905288
	0.897633
	0.877526
	0.902554
	0.894456
	0.906323
	0.916933
	0.911231
	0.920647
	0.906631
	0.906009
	0.895626
	0.919354
	0.920198
	0.923684
	0.921602
	0.934017
	0.922846
	0.919976
	0.925894
	0.924176
	0.920321
	0.924989
	0.928364
	0.907887
	0.918609
	0.915
	0.930999
	0.923794
	0.94259
	0.927231
	0.939997
	0.935612
	0.926984
	0.949247
	0.931313
	0.95692
	0.952954
	0.950004
	0.956409
	0.96277
	0.974915
	0.970696
	0.962524
	0.971873
	0.983814
	0.969403
	0.968073
	0.981332
	0.999542
	0.994751
	0.984195
	1.00781
	0.997417
	0.989387
	1.01037
	1.00792
	1.01945
	1.00911
	1.01008
	1.01562
	1.01494
	1.02425
	1.03154
	1.02212
	1.02969
	1.02015
	1.01175
	1.01218
	1.015
	1.01595
	1.00784
	1.02607
	1.01717
	0.998323
	1.02083
	1.01767
	1.01895
	1.02945
	1.03185
	1.01381
	1.05658
	1.04771
	1.04068
	1.03281
	1.04994
	1.05842
	1.04577
	1.04541
	1.03165
	1.01466
	1.04773
	1.03439
	1.02924
	1.03292
	1.01655
	1.02714
	1.01758
	1.03281
	1.04683
	1.02735
	1.02494
	1.04541
	1.0362
	1.02395
	1.05273
	1.03966
	1.05247
	1.04213
	1.03826
	1.02847
	1.03778
	1.02171
	1.0224
	1.02538
	1.02329
	1.02708
	1.04125
	1.03128
	1.03812
	1.04568
	1.047
	1.07316
	1.07977
	1.07164
	1.07638
	1.07606
	1.07745
	1.05612
	1.06778
	1.05039
	1.06482
	1.0547
	1.06094
	1.05093
	1.06923
	1.05665
	1.06106
	1.06019
	1.06316
	1.04447
	1.04965
	1.05435
	1.0542
	1.06917
	1.04704
	1.04983
	1.05266
	1.07329
	1.04099
	1.03638
	1.05571
	1.04754
	1.04439
	1.02563
	1.05215
	1.02844
	1.05986
	1.05128
	1.06697
	1.05058
	1.04394
	1.05589
	1.054
	1.05527
	1.04253
	1.05207
	1.06117
	1.04291
	1.04832
	1.04648
	1.03139
	1.05303
	1.04316
	1.0385
	1.03941
	1.04048
	1.03511
	1.04006
	1.04466
	1.03639
	1.03981
	1.03758
	1.04502
	1.0436
	1.06129
	1.05751
	1.05984
	1.06032
	1.06347
	1.0694
	1.08801
	1.08214
	1.07951
	1.08678
	1.07672
	1.08004
	1.07799
	1.11619
	1.09267
	1.09006
	1.07857
	1.09629
	1.09034
	1.07448
	1.08634
	1.09814
	1.11635
	1.08528
	1.08525
	1.07257
	1.09491
	1.06969
	1.05391
	1.05765
	1.05308
	1.07243
	1.06945
	1.0459
	1.06828
	1.08329
	1.07533
	1.08101
	1.06959
	1.05871
	1.07829
	1.09058
	1.09518
	1.0912
	1.09181
	1.07164
	1.08321
	1.09618
	1.10039
	1.08052
	1.08944
	1.08446
	1.08928
	1.08649
	1.0974
	1.0866
	1.08618
	1.09409
	1.07719
	1.09133
	1.08646
	1.08713
	1.09658
	1.10797
	1.08724
	1.09058
	1.08681
	1.08687
	1.08472
	1.0848
	1.09261
	1.08705
	1.11808
	1.08872
	1.08219
	1.08398
	1.07262
	1.09093
	1.0691
	1.07437
	1.04825
	1.04786
	1.04139
	1.07282
	1.05915
	1.04387
	1.04797
	1.0577
	1.04424
	1.05473
	1.0497
	1.06456
	1.05021
	1.05397
	1.07383
	1.05635
	1.09894
	1.0699
	1.08976
	1.07566
	1.08567
	1.09159
	1.08757
	1.08397
	1.08367
	1.07463
	1.09362
	1.08266
	1.07824
	1.08428
	1.09062
	1.09924
	1.07585
	1.06751
	1.06676
	1.0506
	1.05317
	1.07683
	1.04053
	1.07306
	1.06658
	1.06132
	1.07267
	1.08213
	1.06759
	1.0718
	1.07098
	1.07777
	1.07932
	1.08761
	1.07055
	1.09882
	1.06965
	1.09859
	1.11311
	1.10574
	1.10933
	1.10214
	1.11564
	1.13472
	1.09721
	1.11874
	1.12165
	1.12232
	1.12071
	1.13202
	1.14197
	1.11005
	1.11654
	1.11754
	1.10505
	1.08617
	1.0795
	1.11174
	1.08078
	1.09452
	1.07867
	1.08116
	1.0753
	1.08131
	1.08258
	1.07349
	1.08852
	1.1051
	1.10766
	1.10742
	1.10446
	1.1061
	1.10415
	1.11351
	1.11281
	1.08888
	1.09192
	1.11182
	1.11353
	1.13316
	1.10892
	1.1333
	1.11866
	1.11498
	1.09716
	1.0703
	1.09623
	1.06989
	1.09266
	1.06088
	1.03674
	1.05884
	1.08141
	1.07555
	1.08015
	1.08605
	1.09478
	1.10117
	1.09067
	1.10276
	1.10088
	1.09598
	1.09377
	1.10975
	1.11737
	1.11738
	1.12747
	1.1395
	1.14433
	1.13586
	1.12237
	1.13921
	1.13888
	1.12443
	1.13081
	1.13721
	1.1386
	1.13442
	1.1388
	1.14157
	1.1367
	1.15006
	1.14071
	1.13708
	1.13083
	1.14558
	1.13112
	1.12559
	1.13275
	1.12145
	1.11988
	1.10346
	1.10888
	1.09724
	1.10548
	1.09413
	1.10805
	1.11347
	1.12497
	1.12326
	1.12094
	1.12101
	1.13019
	1.11674
	1.07621
	1.07888
	1.11081
	1.11723
	1.10071
	1.09898
	1.1109
	1.09076
	1.08631
	1.086
	1.10436
	1.12561
	1.11633
	1.12084
	1.1077
	1.11945
	1.12043
	1.11884
	1.11102
	1.10358
	1.1328
	1.12998
	1.14197
	1.132
	1.1277
	1.11607
	1.12966
	1.1349
	1.12982
	1.11868
	1.13517
	1.13625
	1.12466
	1.14332
	1.12014
	1.11179
	1.11583
	1.12033
	1.11909
	1.11631
	1.13639
	1.12301
	1.12852
	1.14323
	1.13557
	1.1374
	1.14392
	1.14215
	1.15735
	1.14935
	1.14864
	1.14197
	1.16981
	1.14519
	1.17249
	1.14824
	1.17182
	1.18778
	1.18257
	1.17392
	1.18265
	1.17091
	1.16816
	1.15999
	1.16453
	1.13526
	1.14779
	1.15417
	1.13222
	1.13103
	1.13886
	1.1274
	1.14033
	1.08998
	1.11523
	1.11709
	1.12099
	1.11573
	1.11625
	1.12495
	1.14982
	1.11435
	1.1129
	1.12625
	1.13038
	1.11176
	1.13579
	1.12235
	1.11911
	1.09986
	1.11419
	1.13049
	1.11597
	1.13767
	1.11509
	1.11909
	1.12995
	1.11685
	1.14066
	1.13582
	1.10721
	1.13859
	1.12968
	1.12684
	1.13948
	1.13336
	1.13164
	1.16956
	1.12431
	1.13277
	1.1442
	1.14619
	1.14612
	1.16236
	1.15819
	1.13286
	1.17108
	1.16695
	1.15354
	1.16132
	1.14723
	1.13416
	1.14633
	1.14316
	1.15733
	1.14099
	1.13902
	1.16542
	1.16428
	1.13921
	1.16417
	1.17775
	1.19011
	1.18497
	1.17448
	1.19058
	1.19152
	1.18105
	1.17902
	1.19002
	1.19073
	1.20281
	1.18979
	1.20857

## Sheet: Fig 8
Fig 8. Loss of Rer1 enhances proteotoxic stress in Myc-overexpressing cells.
Fig 8E	Area of WT, Myc-OE, Myc+rer1-/-, rer1-/- MARCM						Fig 8F	p-eIF2a of WT, Myc-OE, Myc+rer1-/-, rer1-/- MARCM
	WT	Myc-OE	Myc-OE + rer1-/-	rer1-/-				Wt	Myc	rer1KO1 + Myc	rer1KO1
	20.8465	36.9228	7.3624	7.26069				101.044	132.218	189.031	116.17
	20.7569	20.8136	7.93983	3.05209				91.9487	135.434	179.481	113.836
	16.9103	26.7539	7.24031	2.04231				100.904	131.384	170.458	114.138
	19.4212	36.1177	6.23701	3.57539				95.9477	132.8	172.786	131.662
	17.8441	36.4293	2.53371	2.7001				92.4309	142.673	193.284	109.077
	17.4756	30.3108	9.4304	0.915899				95.0456	132.914	173.063	116.296
	29.2491	33.0934	10.0797	1.48779				96.5613	124.772	169.724
	23.6186	52.6638	8.69254	9.03824						172.362
	24.5172	34.2505	4.42509	6.56413
	32.9152	42.8382	5.66478	7.50781				**** p value	<0.0001
	27.2774	45.4772	4.59966	4.46492				** p value	0.0013
	19.1863	36.5845	1.79588	2.66396
	25.2721	41.1868	10.0094	6.40836
	26.8862	31.3851	9.57551	7.6795
	23.8603	25.1248	7.6795	4.74671
	19.2717	38.6474	3.60655	8.72601
	13.2896	30.1236	7.13236	9.99738
	17.0425	31.4264	3.31195	8.49687
	21.6707	30.3654	3.82199	10.4305
	15.8572	32.3487	7.28347	5.35269
	20.8459	33.4575	3.87255	5.95885
	16.2012	26.3159	3.44537	7.56271
	20.0737	41.7983	4.29342	8.41872
	18.2388		5.45013	9.22312
	19.3354		3.7585	10.907
	21.8022		3.68362	1.91792
	18.6114		7.36486	3.10932
	20.4634		8.07613	2.15167
	20.1134		6.91298	3.86235
	24.1233		3.70825	3.1463
	18.0823		0.666984	6.73383
	16.9757			2.37711
	23.1833			1.45591
	23.5235			2.02251
	23.2117			9.74118
	21.0983			0
	23.3454			0
	20.0012			4.13628
	20.1604			5.51031
	21.1456			4.79855
	22.8118			2.83118
	23.1647			4.70309
				4.23172
				3.87987
				4.80173
				2.30869
	**** p value	<0.0001

## Sheet: Fig 9
Fig 9. Rer1 supports Myc-induced growth.
Fig 9C	p-eIF2a of Myc & Myc,rer1+/- in AFG
	AFG::Myc, GFP	AFG::Myc, GFP, rer1-/+
	118.899	139.025
	108.648	127.113
	129.391	148.904
	140.541	150.523
	109.522	175.599
	152.689	152.416
	162.944	155.891
	125.876	144.891
	111.199	154.782
	114.687	162.048
	145.01	185.175
	126.175	196.082
	152.475	180.693
	122.12	179.45
	119.195	187.456
	**** p value	<0.0001
Fig 9D	Area of Myc & Myc,rer1+/- in AFG
	AFG::Myc, GFP	AFG::Myc, GFP, rer1-/+
	89.7068	57.8462
	86.8793	60.4633
	93.8571	30.1574
	86.6112	63.3585
	82.3172	68.3811
	78.0755	42.3139
	83.3808	44.9536
	81.0634	43.0507
	92.4189	57.9696
	73.958	54.5889
	79.392	69.9307
	76.2644	64.5308
	75.6066	66.7724
	78.6927	78.6767
	89.0579	77.4836
	91.4877	60.7118
	84.3459	71.8729
	85.3783	57.5496
		60.2537
		56.8701
		67.7578
	**** p value	<0.0001

## Sheet: S1 Fig
S1 Fig: Analysis of rer1KO (rer1–/– ) and rer1-RNAi in growth and cell survival.
S1A	rer1 mRNA levels				S1O	Adult wing phenotypes in knockdown study
	Control	rer1-/-				hh> 2XGFP-Male	hh> 2XGFP, rer-RNAi-Male	hh> 2XGFP-Female	hh> 2XGFP, rer-RNAi- Female
	1	0				113.944	115.341	145.861	137.624
	0.87	0				111.681	114.679	129.437	142.976
	0.92	0				113.57	111.984	146.626	137.6
						110.941	113.647	144.641	145.011
						111.555	126.657	156.824	154.438
S1B	Hatching Adults (%)					117.989	123.122	142.346	159.333
	Control	rer1-/-	rer1-/- rescued			117.987	123.871	139.758	160.776
	94	0	92			118.89	124.541	165.541	164.869
	94	0	94			121.765	122.145	166.899	157.823
	92	0	90			119.544	123.904	167.544	164.655
						118.665	121.443	164.439	168.564
	**** p value	<0.0001				121.873		163.865	158.789
	(ns) p value	0.4179						167.432	155.838
									152.412
									153.677
S1I	DCP-1 punctae measurement in knockdown study								164.527
	hh>	hh> rer1-Ri							153.211
	1.16667	2.66667							163.258
	1.25	2.11765							164.532
	1.25	5.2							152.876
	0.5	4.72727							159.782
	1.33333	4.78571							152.659
	1	8.58333
	1	6				(ns) p value (Male)	0.0793
		11.5				(ns) p value (Female)	0.6704
		4.375
		2.625
		5.85714
		4.5
		4.16667
		10
		4.57143
		2.2
		2.42857
		4.33333
		2.85714
		6.25
		3.52778
	**** p value	<0.0001
S1J	AO punctae measurement in knockdown study
	hh>	hh> rer1-Ri
	2.5	33.25
	2.85714	30.75
	1.66667	22.1667
	2.33333	17.1429
	2.8	45
		30
		35
		41.6667
		17
		60
		34
		15.7
		31.25
		30
	**** p value	<0.0001

[truncated: 5 more sheets: S2 Fig, S3 Fig, S9 Fig, S10 Fig, S11 Fig]
